# Supplementary material for: A 4D transcriptomic map for the evolution of multiple sclerosis-like lesions in the marmoset brain
Source: bioRxiv. 2023 Sep 27:2023.09.25.559371. Preprint. [Version 1] doi: 10.1101/2023.09.25.559371 (PMC10557631; doi:10.1101/2023.09.25.559371)
Supplement: Supplement 1 [file media-1.xlsx]

## Sheet: Export Summary
	This document was exported from Numbers. Each table was converted to an Excel worksheet. All other objects on each Numbers sheet were placed on separate worksheets. Please be aware that formula calculations may differ in Excel.
	Numbers Sheet Name	Numbers Table Name	Excel Worksheet Name
	Fig1B
		Fig1B_lesion.prob	Fig1B - Fig1B_lesion.prob
	Fig1C
		Fig1C	Fig1C - Fig1C
	Fig1D FigS2D FigS3A
		Fig1D atlas abbreviation index	Fig1D FigS2D FigS3A - Fig1D atl
	Fig1E
		Fig1E nuclei number	Fig1E - Fig1E nuclei number
	Fig2C
		Fig2C_pieChartCounts	Fig2C - Fig2C_pieChartCounts
	Fig2E
		Fig2E_ME.over.rim	Fig2E - Fig2E_ME.over.rim
	Fig2F
		Fig2F_BayeL1L2.count.over.ME.rim	Fig2F - Fig2F_BayeL1L2.count.ov
	Fig3C
		Fig3C_L2.proTest.data	Fig3C - Fig3C_L2.proTest.data
	FigS5B
		FigS5B_ME.over.SBstain.MS2	FigS5B - FigS5B_ME.over.SBstain
	FigS5C
		FigS5C_ME.proTest.data	FigS5C - FigS5C_ME.proTest.data
	FigS8B
		FigS8B_BayeL1L2.over.condition_.count	FigS8B - FigS8B_BayeL1L2.over.c
	FigS9
		FigS9_L2.nuclei.no	FigS9 - FigS9_L2.nuclei.no
	FigS10
		FigS10_NucleiNooverCondition	FigS10 - FigS10_NucleiNooverCon
	FigS11
		FigS11A_nuclei.count	FigS11 - FigS11A_nuclei.count
	TableS1
		TableS1	TableS1 - TableS1
	TableS2
		TableS2	TableS2 - TableS2
	TableS3
		TableS3	TableS3 - TableS3
	TableS4
		TableS4	TableS4 - TableS4
	TableS5
		TableS5 ModuleScore_dOPC	TableS5 - TableS5 ModuleScore_d
	TableS6
		TableS6 L2 sub-cluster nuclei number	TableS6 - TableS6 L2 sub-cluste
	TableS7
		TableS7 Nuclei number	TableS7 - TableS7 Nuclei number
	TableS8
		TableS8 Gene module list	TableS8 - TableS8 Gene module l
	TableS9
		TableS9 Gene name conversion list	TableS9 - TableS9 Gene name con

## Sheet: Fig1B - Fig1B_lesion.prob
Fig1B_lesion.prob
	Abbre.	Class	Name	hit_0	hit_5	hit_4	hit_3	hit_2	hit_1
1	opt	projection	optic tract	6.20861	3.22848	20.9437	30.5464	24.6689	14.404
2	cp	projection	cerebral peduncle	9.13043	2.17391	7.3913	18.6957	36.087	26.5217
3	lls	association	lateral longitudinal striae	60	1.33333	0	6.66667	9.33333	22.6667
4	fi	fornix	fimbra	14.5873	0.959693	6.14203	19.9616	29.3666	28.9827
5	sm	subcortical	stria medullaris	37.7358	0.943396	0.943396	6.60377	16.9811	36.7925
6	mls	association	medial longitudinal striae	36.9369	0.900901	3.6036	5.40541	20.7207	32.4324
7	cic	commissure	commissure of the inferior colliculus	68.7831	0.529101	2.6455	1.5873	7.93651	18.5185
8	tap.p	commissure	parts of tapetum	12.5264	0.351865	4.85574	17.4525	30.2604	34.5531
9	ss	projection	sagittal stratum	27.8206	0.329033	1.17759	7.73227	19.5428	43.3977
10	stb.p	subcortical	parts of striatal bundle and others (see note)	13.4177	0.0843882	1.68776	10.2954	30.3797	44.135
11	icp1	projection	posterior limb of internal capsule	35.8657	0.0825764	1.32122	5.80787	19.2403	37.6824
12	mcp	subcortical	middle cerebellar peduncle	38.8629	0.0668896	0.602007	2.6087	15.9866	41.8729
13	cbwm	subcortical	white matter of cerebellum	40.8296	0.015083	0.573152	2.89593	14.2383	41.448
14	pc	commissure	posterior commissure	0	0	8.88889	17.7778	24.4444	48.8889
15	alv	fornix	alveus	19.5238	0	4.88095	14.4048	30	31.1905
16	st	subcortical	stria terminalis	21.2411	0	2.6253	12.6492	27.2076	36.2768
17	fof	association	occipitofrontal fasciculus	16.0494	0	1.85185	11.7284	24.0741	46.2963
18	f	fornix	body of fornix	24.8457	0	1.54321	11.2654	25.1543	37.1914
19	finfer	commissure	inferior forcep	17.5166	0	2.21729	9.20177	26.1641	44.9002
20	cr.ic	coronal radiation	mannual segment of coronal radiation (most from the internal capule)	14.1537	0	0.808781	9.93645	35.5864	39.5147
21	cc	commissure	main part of corpus callosum	24.1088	0	2.143	8.36596	24.5209	40.8613
22	oc	subcortical	olivocerebellar tract	69.3878	0	2.04082	8.16327	8.16327	12.2449
23	ac	commissure	anterior commissure	35.7817	0	1.78384	6.40084	17.7335	38.3001
24	hbc	commissure	habenular commissure	35.7143	0	0	7.14286	28.5714	28.5714
25	lgnf	projection	white matter circumvent LGN	35.5287	0	0.181269	5.8006	25.2568	33.2326
26	mdlf.ext	association	middle longitudinal fasciculus (extend from the STG to the parietal cortex )	22.9474	0	0	5.89474	40.2105	30.9474
27	5n	subcortical	5n	60.5882	0	0.588235	5.29412	10	23.5294
28	bic	subcortical	branchium of the inferior colliculus	49.359	0	1.28205	4.48718	16.0256	28.8462
29	cr.ec	coronal radiation	mannual segment of coronal radiation (most from the external capule and others)	4.77327	0	0	5.40971	55.3699	34.4471
30	icp2	subcortical	inferior cerebellar peduncle	41.9065	0	0.719424	4.31655	17.446	35.6115
31	vsc	subcortical	ventral spinocerebellar tract	24.5902	0	0	4.91803	13.1148	57.377
32	cr.cc	coronal radiation	mannual segment of the coronal radiation (most from the corpus callosum)	22.1458	0	0.366804	4.2641	36.818	36.4053
33	cr	coronal radiation	corona radiata	28.9405	0	0.268797	3.99462	29.2392	37.5569
34	bsc	subcortical	branchium of the superior colliculus	37.9433	0	0.35461	3.90071	20.922	36.8794
35	sn	subcortical	striatonigral fibers	12.3077	0	0	3.84615	33.8462	50
36	xscp	subcortical	decussation of superior cerebellar peduncle	28.5714	0	0	3.1746	22.2222	46.0317
37	mlf	subcortical	medial longitudinal fasciculus	51.5385	0	0	3.07692	10.7692	34.6154
38	iml	subcortical	internal medullary lamina of the thalamus	27.2727	0	0	3.0303	30.303	39.3939
39	mdlf.stg	association	middle longitudinal fasciculus (within the STG )	73.6984	0	0	2.51346	5.56553	18.2226
40	ll	subcortical	lateral lemniscus	53.4884	0	0	2.32558	7.75194	36.4341
41	ovf	association	occipital vertical fasciculus	47.6616	0	0.205248	2.05248	8.89899	41.1816
42	scp	subcortical	superior cerebellar peduncle	60.443	0	0	2.21519	6.32911	31.0127
43	fmajor.p	commissure	parts of the forcep major	21.4765	0	0	1.92953	26.8456	49.7483
44	lfp	projection	longitudinal pontine fasciculus	59.2905	0	0	1.85811	7.93919	30.9122
45	sp5	subcortical	spinal trigeminal tract	78.9298	0	0	1.67224	4.34783	15.0502
46	scm	association	Local short assoicate fibers around callosomarginal sulcus	37.193	0	0	1.57895	17.8947	43.3333
47	eml	subcortical	external medullary lamina of the thalamus	51.4141	0	0	1.51515	18.5859	28.4848
48	cr.sfl	coronal radiation	mannual segment of coronal radiation (most from the superior longitudinal fasciculus)	45.4637	0	0.0402334	1.34782	19.9557	33.1925
49	slf	association	superior longitudinal fasciculus	46.0959	0	0.059453	1.30797	19.1637	33.373
50	aum	projection	fibers connects auditory cortex with medial geniculate nucleus	65.894	0	0.662252	0.662252	11.2583	21.5232
51	tfp	subcortical	transverse fibers of pons	41.25	0	0.625	0.625	15.625	41.875
52	pcg	association	parahippocampal cingulum	60.4006	0	0	1.15562	7.39599	31.0478
53	strk	association	stratum calcarinum	59.0704	0	0	1.0804	8.16583	31.6834
54	py	projection	pyramidal tract	81.4935	0	0	0.649351	3.24675	14.6104
55	mb	subcortical	muratoff bundle	56.6845	0	0	0.534759	20.3209	22.4599
56	ilf	association	inferior longitudinal fasciculus	55.3672	0	0	0.502197	6.21469	37.9159
57	scg	association	superior cinglulum	79.7836	0	0.147565	0.344319	3.14806	16.5765
58	ica	projection	anterior limb of internal capsule	51.4851	0	0.0550055	0.385039	10.8911	37.1837
59	csc	commissure	commissure of the superior colliculus	81.4114	0	0	0.344234	3.27022	14.9742
60	lml	subcortical	lateral medullary lamina of the globus pallidum	55.8219	0	0	0.342466	3.08219	40.7534
61	hi	subcortical	habenulointerpeduncular tract	38.4615	0	0	0	25.641	35.8974
62	puf	subcortical	putamen fibers	38	0	0	0	18	44
63	tz	subcortical	trapezoid body	37.3832	0	0	0	13.0841	49.5327
64	ml	subcortical	medial lemniscus	67.3759	0	0	0	9.92908	22.695
65	7n	subcortical	7n	83.3333	0	0	0	6.66667	10
66	vhc	fornix	ventral hippocampal commissure	51.6129	0	0	0	6.45161	41.9355
67	mtt	subcortical	mammillothalamic tract	76.1905	0	0	0	4.7619	19.0476
68	fa	fornix	anterior pillars of the fornix	69.5652	0	0	0	4.34783	26.087
69	af	subcortical	fibers around amygdala	87.5	0	0	0	2.61628	9.88372
70	ec	subcortical	external capsule	87.3402	0	0	0	1.91816	10.7417
71	h1	subcortical	H1 thalamic fasciculus	78.6765	0	0	0	1.47059	19.8529
72	8n	subcortical	8n	93.617	0	0	0	0.70922	5.67376
73	olfv	association	occipital local fibers - ventral	88.7755	0	0	0	0.371058	10.8534
74	unc	association	uncinate fasciculus	90.9287	0	0	0	0.287977	8.7833
75	fminor.p	commissure	parts of the forcep minor	82.9694	0	0	0	0.218341	16.8122
76	olfd	association	occipital local fibers - dorsal	84.6154	0	0	0	0.0926784	15.2919
77	h2	subcortical	H2 lenticular fasciculus	66.6667	0	0	0	0	33.3333
78	mml	subcortical	medial medullary lamina of the globus pallidum	76	0	0	0	0	24
79	ex	association	extreme capsule	90.4241	0	0	0	0	9.57592
80	ffc	association	fibers in the frontal pole	92.4485	0	0	0	0	7.55149
81	6n	subcortical	6n	95.2381	0	0	0	0	4.7619

## Sheet: Fig1C - Fig1C
Fig1C
IL03_source	Days	Weight	Score	Mobility	Vision (eye.movement + pupillary reflex)	Eye.movement	pupillary reflex
CJH09	0	484	0	0	0	0	0
CJH09	22	455	7	0	3	1	2
CJH09	26	430	9	0	3	1	2
CJH09	34	401	12	2	3	1	2
CJH09	40	369	22	3	3	1	2
CJH09	44	360	31	2	3	1	2
CJH11	0	444	4	0	0	0	0
CJH11	2	452	4	0	2	1	1
CJH11	7	462	6	0	2	1	1
CJH11	14	438	7	0	1	0	1
CJH11	20	446	6	0	1	1	0
CJH11	27	445	10	0	2	1	1
CJH11	30	425	7	0	1	1	0
CJH11	42	435	9	0	0	0	0
CJH11	49	430	9	0	1	1	0
CJM10	2	478	4	0	1	0	1
CJM10	7	493	5	0	0	0	0
CJM10	16	485	4	0	1	0	1
CJM10	20	488	1	0	0	0	0
CJM10	27	462	15	2	3	1	2
CJM10	28	458	22	2	3	1	2
CJM07	0	519	3	0	0	0	0
CJM07	23	508	0	0	0	0	0
CJM07	37	484	19	1	0	0	0
CJM07	28	500	6	0	1	0	1
CJM07	41	500	18	2	1	0	1
CJM07	40	495	24	3	1	0	1
CJM07	42	495	21	2	0	0	0
CJP08	0	343	0	0	0	0	0
CJP08	26	336	7	0	0	0	0
CJP08	34	311	1	0	1	0	1
CJP08	40	307	20	3	2	1	1
CJP08	41	281	24	2	2	1	1

## Sheet: Fig1D FigS2D FigS3A - Fig1D atl
Fig1D atlas abbreviation index
cc	main part of corpus callosum
fminor.p	parts of the forcep minor
fmajor.p	parts of the forcep major
tap.p	parts of tapetum
finfer	inferior forcep
ac	anterior commissure
pc	posterior commissure
csc	commissure of the superior colliculus
cic	commissure of the inferior colliculus
hbc	habenular commissure
ica	anterior limb of internal capsule
icp1	posterior limb of internal capsule
cp	cerebral peduncle
lfp	longitudinal pontine fasciculus
py	pyramidal tract
ec	external capsule
ex	extreme capsule
ilf	inferior longitudinal fasciculus
slf	superior longitudinal fasciculus
fof	occipitofrontal fasciculus
mdlf.stg	middle longitudinal fasciculus (within the STG )
mdlf.ext	middle longitudinal fasciculus (extend from the STG to the parietal cortex )
aum	fibers connects auditory cortex with medial geniculate nucleus
f	body of fornix
fi	fimbra
vhc	ventral hippocampal commissure
fa	anterior pillars of the fornix
alv	alveus
af	fibers around amygdala
unc	uncinate fasciculus
pcg	parahippocampal cingulum
scg	superior cinglulum
stb.p	parts of striatal bundle and others (see note)
iml	internal medullary lamina of the thalamus
eml	external medullary lamina of the thalamus
lml	lateral medullary lamina of the globus pallidum
mml	medial medullary lamina of the globus pallidum
h1	H1 thalamic fasciculus
h2	H2 lenticular fasciculus
mtt	mammillothalamic tract
st	stria terminalis
sm	stria medullaris
hi	habenulointerpeduncular tract
mb	muratoff bundle
tfp	transverse fibers of pons
mcp	middle cerebellar peduncle
icp2	inferior cerebellar peduncle
sp5	spinal trigeminal tract
oc	olivocerebellar tract
scp	superior cerebellar peduncle
vsc	ventral spinocerebellar tract
tz	trapezoid body
xscp	decussation of superior cerebellar peduncle
mlf	medial longitudinal fasciculus
ml	medial lemniscus
ll	lateral lemniscus
8n	8n
5n	5n
6n	6n
7n	7n
bsc	branchium of the superior colliculus
bic	branchium of the inferior colliculus
sn	striatonigral fibers
puf	putamen fibers
ffc	fibers in the frontal pole
cr	corona radiata
cbwm	white matter of cerebellum
mls	medial longitudinal striae
lls	lateral longitudinal striae
opt	optic tract
lgnf	white matter circumvent LGN
ss	sagittal stratum
strk	stratum calcarinum
ovf	occipital vertical fasciculus
olfv	occipital local fibers - ventral
olfd	occipital local fibers - dorsal
scm	Local short assoicate fibers around callosomarginal sulcus
sod	supraoptic decussation
cr.cc	mannual segment of the coronal radiation (most from the corpus callosum)
cr.ic	mannual segment of coronal radiation (most from the internal capule)
cr.sfl	mannual segment of coronal radiation (most from the superior longitudinal fasciculus)
cr.ec	mannual segment of coronal radiation (most from the external capule and others)
DLPFC	Dorsolateral prefrontal cortex
VLPFC	Ventrolateral prefrontal cortex
MPFC	Medial prefrontal cortex
OFC	Orbital frontal cortex
MOT	Motor and premotor cortical regions
SS	Somatosensory cortex
AU	Auditory cortex
LS	Insula and others in lateral sulcus
LIT	Lateral and inferior temporal cortical region
VT	Ventral areas of the temporal lobe
PPC	Posterior parietal cortex
PCRSC	Posterior cingulate and restrospenial regions
VC	Visual cortex
HipF	Hippocampal formation
Amy	Amygdala
Thal	Thalamus
ZI	Zona incerta
Sth	Subthalamus
MGN	Medial geniculate nucleus
LGN	Lateral geniculate nucleus
Cd	Caudate
Pu	Putamen
Acb	Acumbens
Cl	Claustrum and endopirform claustrum
Hypo	Hypothalamus
Sep	Septum
GP	Globus pallidus
IC	Inferior colliculus
SC	Superior colliculus
SNR	Substantia nigra
PAG	Periaqueductal gray
HB	habenular nuclei
CeB	Cerebellum

## Sheet: Fig1E - Fig1E nuclei number
Fig1E nuclei number
	NEU	OLI	OPC	IMM	AST	VAS
He.Control	47807	89435	8843	9185	16305	2384
NA.Control & Re.Lesion	22716	58794	5755	9148	8485	1103
	NEU	OLI	OPC	IMM	AST	VAS
Gd.Lesion & T2.Lesion & Ab.Tissue	46360	128762	27239	151516	22828	3673

## Sheet: Fig2C - Fig2C_pieChartCounts
Fig2C_pieChartCounts
	NEU	OLI	OPC	IMM	AST	VAS
Sub-spots	146544	37868	33154	58712	46195	7683

## Sheet: Fig2E - Fig2E_ME.over.rim
Fig2E_ME.over.rim
	ME_14	ME_2	ME_6	ME_1	ME_3	ME_4	ME_7	ME_21	ME_15	ME_17	ME_18	ME_12	ME_11	ME_20	ME_16	ME_0	ME_5	ME_27	ME_26	ME_23	ME_9	ME_10	ME_8	ME_13	ME_19	ME_24	ME_25	ME_22
SB-WM_-rim.5	0	0	0	0	0	0	0	0	0	0	18	1	0	2	0	0	0	0	0	0	0	9	22	41	43	0	0	1
SB-WM_-rim.4	0	0	0	0	0	0	0	0	0	0	35	7	0	3	0	0	0	0	0	0	0	5	47	97	57	0	0	0
SB-WM_-rim.3	0	0	0	0	0	0	0	0	0	2	73	30	0	17	0	0	0	0	0	0	0	30	135	242	135	2	0	1
SB-WM_-rim.2	0	0	0	0	0	0	0	0	0	11	156	66	2	61	3	2	0	0	0	0	6	98	377	455	265	6	0	4
SB-WM_-rim.1	2	5	0	0	4	2	0	1	13	60	385	287	70	150	39	63	16	0	13	27	188	372	940	548	274	36	1	23
SB+WM_rim.1	6	24	0	0	12	5	0	0	9	38	200	327	235	82	93	151	72	0	14	58	580	596	535	161	47	15	8	4
SB+WM_rim.2	4	14	0	0	13	4	0	4	7	27	24	125	145	27	49	163	99	0	5	63	421	282	122	5	3	10	6	5
SB+WM_rim.3	5	13	0	0	6	1	0	2	3	13	2	64	101	8	34	155	112	0	2	41	210	131	40	2	3	7	5	5
SB+WM_rim.4	0	12	0	0	5	0	0	0	7	7	2	38	89	9	38	138	111	0	2	22	102	62	17	0	3	4	2	1
SB+WM_rim.5	0	15	0	0	5	0	0	3	2	8	3	27	62	8	30	123	126	0	0	17	51	40	7	0	1	2	0	2
SB+WM_rim.6	0	9	0	0	4	0	0	2	1	2	1	21	55	3	29	147	131	0	1	13	39	14	5	0	1	4	0	1
SB+WM_rim.7	0	10	0	0	4	2	0	0	2	4	0	14	73	4	32	99	135	0	1	15	23	7	4	0	0	1	0	1
SB+WM_rim.8	0	19	0	0	2	0	0	1	3	2	0	13	33	6	25	107	121	0	0	7	15	5	2	0	2	5	0	0
SB+WM_rim.9	0	9	0	0	7	0	0	0	0	4	1	14	39	3	20	86	91	0	0	10	17	4	1	0	0	2	0	1
SB+WM_rim.10	0	13	0	0	7	0	0	1	0	1	0	17	19	5	19	81	85	0	1	8	16	1	2	0	0	1	0	1
SB+WM_NA.Ctrl	427	186	10	3	130	3	1	5	0	8	4	182	436	57	298	1415	1059	50	1	88	130	15	8	1	1	19	2	6
SB+WM_He.Ctrl	375	67	16	1	30	2	0	0	2	1	5	84	114	5	140	632	544	0	0	4	58	38	2	0	0	10	0	5
SB-notWM_He	67	793	662	864	501	686	454	3	140	53	12	49	51	44	64	160	78	0	0	0	22	25	14	3	3	10	18	81
SB-notWM_EAE	211	1482	1612	2117	1233	1756	1271	69	166	90	5	69	46	53	115	149	72	16	0	1	6	8	2	1	3	13	66	167
SB-notWM_rims	397	814	505	705	848	421	488	313	328	292	2	28	73	19	51	246	271	6	37	95	174	29	7	0	2	13	18	128

## Sheet: Fig2F - Fig2F_BayeL1L2.count.ov
Fig2F_BayeL1L2.count.over.ME.rim
	L1.AST	L1.IMM	L1.NEU	L1.OLI	L1.OPC	L1.VAS	L1_NEU		L2_OLI.homeoA	L2_OLI.homeoB	L2_OLI.eae	L2_MIC.homeo	L2_MIC.cyc	L2_MIC.eaeA	L2_MIC.eaeB	L2_IMM.MoMφ	L2_IMM.MoMφcyc	L2_IMM.DC	L2_IMM.DCcyc	L2_IMM.BP	L2_IMM.PBcyc	L2_IMM.T	L2_IMM.Tcyc	L2_OPC.homeoA	L2_OPC.homeoB	L2_OPC.diff	L2_OPC.cyc	L2_OPC.eae	L2_AST.homeoA	L2_AST.homeoB	L2_AST.homeoC	L2_AST.eae	L2_Ependyma	L2_VLMC	L2_VSMC	L2_Pericyte	L2_VE.homeo	L2_VE.eae
ME_14	2343	164	5106	1174	2280	267	5106		50	722	402	13	0	118	3	19	0	1	0	10	0	0	0	2032	118	92	3	35	60	1452	755	76	31	97	2	44	75	18
ME_2	5971	676	15964	1143	1214	712	15964		126	555	462	44	7	566	8	27	0	2	1	17	0	4	0	1083	22	26	4	79	58	2066	3770	77	81	438	2	39	100	52
ME_6	1049	47	17985	97	154	102	17985		6	36	55	6	1	27	3	6	0	0	0	3	0	1	0	152	0	0	1	1	14	254	773	8	21	42	1	4	20	14
ME_1	2809	56	22500	138	274	95	22500		6	60	72	6	1	37	0	10	0	0	0	2	0	0	0	272	1	0	1	0	13	349	2436	11	16	48	1	9	10	11
ME_3	2027	271	16204	1765	730	207	16204		150	881	734	9	1	242	4	3	0	9	0	1	1	1	0	666	9	32	2	21	14	686	1292	35	42	106	0	10	35	14
ME_4	1622	171	17935	244	505	193	17935		17	143	84	2	0	156	0	8	0	1	0	4	0	0	0	493	1	8	2	1	13	375	1226	8	12	133	1	3	10	34
ME_7	1340	28	16680	60	154	68	16680		8	18	34	2	0	19	1	4	0	0	0	1	0	1	0	154	0	0	0	0	1	183	1147	9	5	40	0	2	2	19
ME_21	306	240	3056	48	175	45	3056		3	11	34	3	2	224	1	9	0	0	0	1	0	0	0	162	1	2	0	10	1	151	145	9	15	23	0	0	4	3
ME_15	566	659	7744	184	125	202	7744		7	50	127	3	1	634	8	8	1	1	0	1	0	2	0	77	1	3	5	39	5	267	273	21	56	125	1	9	5	6
ME_17	1031	1581	3605	150	683	396	3605		9	24	117	8	2	1471	40	38	0	12	0	8	0	2	0	485	5	47	12	134	13	520	454	44	49	305	0	2	33	7
ME_18	326	5693	69	231	502	43	69		1	64	166	10	8	4280	854	471	3	45	0	5	0	17	0	66	6	18	5	407	0	96	195	35	11	25	1	1	4	1
ME_12	1729	2784	671	3190	3062	300	671		174	611	2405	43	10	1993	467	78	3	170	5	7	1	7	0	896	44	64	30	2028	3	765	564	397	68	163	6	13	45	5
ME_11	2903	1471	1207	4427	1672	416	1207		560	1007	2860	103	8	1162	109	29	0	36	4	11	0	9	0	795	61	42	12	762	16	1866	611	410	82	228	3	11	65	27
ME_20	379	1791	499	997	603	117	499		60	402	535	12	2	1625	82	30	1	30	1	6	0	2	0	329	17	42	16	199	1	187	140	51	30	72	1	3	8	3
ME_16	1238	524	955	5152	916	173	955		435	2698	2019	15	1	431	27	10	0	34	1	3	0	2	0	620	52	66	9	169	4	794	339	101	41	82	0	15	26	9
ME_0	7427	1364	5081	9866	3258	862	5081		1652	4151	4063	153	10	1018	70	52	2	5	0	45	2	7	0	2030	236	364	13	615	83	4927	1930	487	168	441	1	28	144	80
ME_5	7263	1406	4498	3776	2524	867	4498		685	1144	1947	272	26	780	120	84	8	2	0	78	2	34	0	1483	188	202	29	622	124	4219	2293	627	155	394	4	42	156	116
ME_27	132	14	152	73	76	3	152		37	27	9	6	0	5	0	2	0	0	0	0	0	1	0	30	7	2	0	37	2	116	8	6	1	1	0	1	0	0
ME_26	47	130	223	61	21	16	223		2	9	50	0	0	120	3	3	0	1	0	3	0	0	0	12	1	1	0	7	0	30	12	5	4	3	0	0	6	3
ME_23	547	737	786	291	470	175	786		32	84	175	66	11	520	79	32	4	1	0	17	0	7	0	170	23	25	6	246	6	397	70	74	53	43	0	1	26	52
ME_9	2179	3517	2115	3128	3249	518	2115		220	395	2513	154	16	2430	729	100	7	19	1	44	1	16	0	1089	208	193	44	1715	18	1236	390	535	90	214	0	2	130	82
ME_10	850	6983	635	1004	4685	231	635		12	88	904	81	25	5287	1179	297	11	33	5	41	7	17	0	817	51	336	55	3426	2	250	293	305	43	125	0	3	35	25
ME_8	609	11234	313	265	4666	205	313		4	24	237	9	20	6444	3116	1441	13	72	3	71	7	38	0	407	9	241	39	3970	1	73	314	221	60	126	0	4	12	3
ME_13	138	10870	45	23	238	20	45		2	3	18	1	5	6660	2386	1726	28	28	0	18	1	16	1	29	4	34	5	166	0	26	87	25	7	8	0	0	5	0
ME_19	59	5521	120	30	269	67	120		0	3	27	3	2	5009	226	173	11	15	0	71	2	9	0	54	0	29	6	180	0	26	15	18	11	45	0	2	8	1
ME_24	421	232	672	243	396	238	672		11	33	199	6	0	190	7	18	0	7	0	2	0	2	0	151	1	35	5	204	4	170	131	116	111	116	1	2	8	0
ME_25	157	83	326	16	24	396	326		0	2	14	0	0	76	1	3	0	2	0	0	0	1	0	12	0	2	2	8	0	58	84	15	225	138	1	13	17	2
ME_22	727	465	1398	92	229	749	1398		5	36	51	2	1	439	2	13	0	4	0	3	0	1	0	146	4	12	10	57	2	309	358	58	55	662	2	3	24	3
SB-WM_-rim.5	10	779	0	5	26	2	0		0	1	4	0	1	448	120	201	6	2	0	1	0	0	0	0	0	0	1	25	0	9	0	1	2	0	0	0	0	0
SB-WM_-rim.4	10	1394	1	15	84	2	1		0	2	13	0	0	898	220	252	10	8	0	4	0	2	0	0	0	1	0	83	0	7	0	3	0	2	0	0	0	0
SB-WM_-rim.3	16	3523	5	36	410	12	5		1	1	34	0	1	2373	609	505	9	7	0	11	1	7	0	7	2	7	4	390	0	9	2	5	6	6	0	0	0	0
SB-WM_-rim.2	42	7886	36	128	951	29	36		2	9	117	5	7	5399	1535	890	10	15	0	19	0	5	1	12	5	18	4	912	0	26	2	14	17	9	0	0	3	0
SB-WM_-rim.1	240	15809	830	1282	2716	237	830		18	125	1139	24	23	11127	3058	1405	14	67	1	48	1	41	0	141	40	51	8	2476	4	126	33	77	125	57	2	3	31	19
SB+WM_rim.1	648	10643	1125	3145	3594	477	1125		50	351	2744	97	25	7220	2505	562	24	105	13	48	5	39	0	281	118	93	42	3060	4	318	64	262	111	177	0	6	85	98
SB+WM_rim.2	1018	3074	805	2267	2204	394	805		65	249	1953	101	13	2190	528	128	6	42	4	46	4	12	0	331	91	57	20	1705	11	593	121	293	95	145	1	3	68	82
SB+WM_rim.3	1109	1260	500	1440	1201	280	500		46	180	1214	42	8	967	146	35	4	30	2	15	2	9	0	259	39	36	12	855	7	641	168	293	58	131	0	3	36	52
SB+WM_rim.4	999	599	373	1216	664	175	373		56	156	1004	24	6	460	62	26	0	7	0	12	0	2	0	179	19	26	10	430	8	625	170	196	21	100	0	0	25	29
SB+WM_rim.5	894	360	302	1051	408	177	302		57	152	842	34	2	265	28	21	0	1	0	6	1	2	0	129	13	13	13	240	11	553	166	164	32	93	1	5	26	20
SB+WM_rim.6	876	275	296	1052	262	137	296		58	181	813	18	3	211	16	10	1	8	0	6	0	2	0	92	17	20	2	131	9	540	166	161	16	79	1	0	19	22
SB+WM_rim.7	878	183	274	940	201	110	274		82	147	711	27	1	119	14	14	2	1	0	4	0	1	0	77	15	8	2	99	9	533	203	133	17	67	0	1	11	14
SB+WM_rim.8	708	153	245	824	180	98	245		92	161	571	23	1	102	11	7	0	1	0	6	0	2	0	86	13	16	2	63	6	448	164	90	13	61	1	2	18	3
SB+WM_rim.9	601	157	213	657	157	69	213		80	135	442	21	2	86	22	9	1	8	0	6	0	2	0	81	11	13	3	49	7	389	122	83	11	39	0	1	11	7
SB+WM_rim.10	562	156	163	594	140	53	163		98	155	341	31	4	92	9	3	0	14	0	3	0	0	0	66	13	7	2	52	8	355	124	75	10	24	0	1	12	6
SB+WM_NA.Ctrl	8940	997	3203	8730	4708	692	3203		2705	3424	2601	307	22	447	78	48	1	18	0	46	1	29	0	3441	255	188	11	813	120	6566	1607	647	139	377	4	94	58	20
SB+WM_He.Ctrl	2951	170	4726	3100	1584	279	4726		250	2343	507	26	5	91	10	19	0	0	0	16	0	3	0	1347	203	7	1	26	53	1962	830	106	57	136	0	27	51	8
SB-notWM_He	999	113	26908	764	160	198	26908		40	537	187	18	2	61	13	3	0	0	1	13	0	2	0	145	12	1	0	2	9	568	399	23	39	99	1	22	34	3
SB-notWM_EAE	7461	796	51958	2216	901	1462	51958		272	1144	800	51	5	509	12	44	0	134	0	30	1	10	0	793	18	16	6	68	78	1979	5301	103	483	764	7	65	103	40
SB-notWM.rims	5671	2604	25583	1814	1311	877	25583		106	524	1184	88	9	2339	51	76	2	16	0	13	0	10	0	1070	31	20	13	177	39	1895	3413	324	125	627	2	14	62	47

## Sheet: Fig3C - Fig3C_L2.proTest.data
Fig3C_L2.proTest.data
	clusters	obs_log2FD	pval	FDR	boot_mean_log2FD	boot_CI_2.5	boot_CI_97.5	significance	Sig.group	Pvlt.group	compare.group	log2(FC)
58	OPC01	-1.21122	0.000999001	0.002331	-1.21313	-1.60729	-0.875204	FDR < 0.05 & abs(Log2FD) > 0.25	He.Ctrl	He.Ctrl	He.Ctrl vs NA.Ctrl	1.21313
59	OPC03	-0.165833	0.000999001	0.002331	-0.168195	-0.239669	-0.0999698	n.s.	n.s.	He.Ctrl	He.Ctrl vs NA.Ctrl	0.168195
60	OPC05	0.33983	0.115884	0.195804	0.344432	-0.175142	0.884189	n.s.	n.s.	NA.Ctrl	He.Ctrl vs NA.Ctrl	0.344432
61	OPC06.mix	0.373169	0.000999001	0.002331	0.374329	0.28549	0.460224	FDR < 0.05 & abs(Log2FD) > 0.25	NA.Ctrl	NA.Ctrl	He.Ctrl vs NA.Ctrl	0.374329
62	OPC07.eae1	-0.201215	0.446553	0.446553	-0.251938	-1.48217	0.832255	n.s.	n.s.	He.Ctrl	He.Ctrl vs NA.Ctrl	0.251938
63	OPC08.eae2	-1.04921	0.25974	0.30303	-0.97552	-2.53464	0.971401	n.s.	n.s.	He.Ctrl	He.Ctrl vs NA.Ctrl	0.97552
64	OPC12.eae6	-1.14232	0.13986	0.195804	-1.23872	-3.1196	0.272716	n.s.	n.s.	He.Ctrl	He.Ctrl vs NA.Ctrl	1.23872
65	OPC01	-4.24895	0.000999001	0.00124875	-4.36328	-5.93629	-3.22015	FDR < 0.05 & abs(Log2FD) > 0.25	NA.Ctrl	NA.Ctrl	NA.Ctrl vs Gd.Les	3.32193
66	OPC03	-4.40247	0.000999001	0.00124875	-4.42162	-4.73803	-4.14245	FDR < 0.05 & abs(Log2FD) > 0.25	NA.Ctrl	NA.Ctrl	NA.Ctrl vs Gd.Les	3.32193
67	OPC05	-0.11873	0.370629	0.370629	-0.102667	-0.638126	0.430731	n.s.	n.s.	NA.Ctrl	NA.Ctrl vs Gd.Les	0.102667
68	OPC06.mix	-2.35823	0.000999001	0.00124875	-2.36093	-2.53207	-2.19405	FDR < 0.05 & abs(Log2FD) > 0.25	NA.Ctrl	NA.Ctrl	NA.Ctrl vs Gd.Les	2.36093
69	OPC07.eae1	5.32386	0.000999001	0.00124875	5.41404	4.50465	6.5274	FDR < 0.05 & abs(Log2FD) > 0.25	Gd.Les	Gd.Les	NA.Ctrl vs Gd.Les	3.32193
70	OPC08.eae2	6.67122	0.000999001	0.00124875	6.71973	5.2225	7.76827	FDR < 0.05 & abs(Log2FD) > 0.25	Gd.Les	Gd.Les	NA.Ctrl vs Gd.Les	3.32193
71	OPC09.eae3	Inf	0.000999001	0.00124875	NA	NA	NA	FDR < 0.05 & abs(Log2FD) > 0.25	Gd.Les	Gd.Les	NA.Ctrl vs Gd.Les	3.32193
72	OPC10.eae4	Inf	0.000999001	0.00124875	NA	NA	NA	FDR < 0.05 & abs(Log2FD) > 0.25	Gd.Les	Gd.Les	NA.Ctrl vs Gd.Les	3.32193
73	OPC11.eae5	Inf	0.000999001	0.00124875	NA	NA	NA	FDR < 0.05 & abs(Log2FD) > 0.25	Gd.Les	Gd.Les	NA.Ctrl vs Gd.Les	3.32193
74	OPC12.eae6	2.27461	0.003996	0.00444	2.38397	0.926689	4.13259	FDR < 0.05 & abs(Log2FD) > 0.25	Gd.Les	Gd.Les	NA.Ctrl vs Gd.Les	2.38397
75	OPC01	3.03749	0.000999001	0.00142714	3.17185	2.15009	4.65408	FDR < 0.05 & abs(Log2FD) > 0.25	T2.Les	T2.Les	Gd.Les vs T2.Les	3.17185
76	OPC03	1.21357	0.000999001	0.00142714	1.219	0.941247	1.52833	FDR < 0.05 & abs(Log2FD) > 0.25	T2.Les	T2.Les	Gd.Les vs T2.Les	1.219
77	OPC05	0.275582	0.0819181	0.0819181	0.290166	-0.0705289	0.683378	n.s.	n.s.	T2.Les	Gd.Les vs T2.Les	0.290166
78	OPC06.mix	0.246699	0.002997	0.00374625	0.249241	0.0887718	0.411894	n.s.	n.s.	T2.Les	Gd.Les vs T2.Les	0.249241
79	OPC07.eae1	-0.210711	0.000999001	0.00142714	-0.207963	-0.320232	-0.0900561	n.s.	n.s.	Gd.Les	Gd.Les vs T2.Les	0.207963
80	OPC08.eae2	-0.814073	0.000999001	0.00142714	-0.810929	-0.981558	-0.634885	FDR < 0.05 & abs(Log2FD) > 0.25	Gd.Les	Gd.Les	Gd.Les vs T2.Les	0.810929
81	OPC09.eae3	-0.399736	0.000999001	0.00142714	-0.400692	-0.493517	-0.315502	FDR < 0.05 & abs(Log2FD) > 0.25	Gd.Les	Gd.Les	Gd.Les vs T2.Les	0.400692
82	OPC10.eae4	0.0993105	0.0609391	0.0677101	0.0975091	-0.0250456	0.218969	n.s.	n.s.	T2.Les	Gd.Les vs T2.Les	0.0975091
83	OPC11.eae5	0.181626	0.000999001	0.00142714	0.181928	0.0910266	0.274015	n.s.	n.s.	T2.Les	Gd.Les vs T2.Les	0.181928
84	OPC12.eae6	1.90219	0.000999001	0.00142714	1.9265	1.41	2.55238	FDR < 0.05 & abs(Log2FD) > 0.25	T2.Les	T2.Les	Gd.Les vs T2.Les	1.9265
85	OPC01	1.22474	0.000999001	0.00111	1.20806	0.75106	1.60152	FDR < 0.05 & abs(Log2FD) > 0.25	T2.Les	T2.Les	T2.Les vs T2.Les	1.20806
86	OPC03	3.38376	0.000999001	0.00111	3.38479	3.27751	3.48667	FDR < 0.05 & abs(Log2FD) > 0.25	T2.Les	T2.Les	T2.Les vs T2.Les	3.32193
87	OPC05	-0.0524732	0.470529	0.470529	-0.0642119	-0.585681	0.365854	n.s.	n.s.	T2.Les	T2.Les vs T2.Les	0.0642119
88	OPC06.mix	1.81847	0.000999001	0.00111	1.81802	1.70165	1.93232	FDR < 0.05 & abs(Log2FD) > 0.25	T2.Les	T2.Les	T2.Les vs T2.Les	1.81802
89	OPC07.eae1	-4.88918	0.000999001	0.00111	-4.97176	-6.3091	-4.05991	FDR < 0.05 & abs(Log2FD) > 0.25	T2.Les	T2.Les	T2.Les vs T2.Les	3.32193
90	OPC08.eae2	-Inf	0.000999001	0.00111	NA	NA	NA	FDR < 0.05 & abs(Log2FD) > 0.25	T2.Les	T2.Les	T2.Les vs T2.Les	3.32193
91	OPC09.eae3	-Inf	0.000999001	0.00111	NA	NA	NA	FDR < 0.05 & abs(Log2FD) > 0.25	T2.Les	T2.Les	T2.Les vs T2.Les	3.32193
92	OPC10.eae4	-8.06219	0.000999001	0.00111	-7.55005	-8.10433	-6.08219	FDR < 0.05 & abs(Log2FD) > 0.25	T2.Les	T2.Les	T2.Les vs T2.Les	3.32193
93	OPC11.eae5	-Inf	0.000999001	0.00111	NA	NA	NA	FDR < 0.05 & abs(Log2FD) > 0.25	T2.Les	T2.Les	T2.Les vs T2.Les	3.32193
94	OPC12.eae6	-1.78292	0.000999001	0.00111	-1.8609	-2.86716	-1.11228	FDR < 0.05 & abs(Log2FD) > 0.25	T2.Les	T2.Les	T2.Les vs T2.Les	1.8609
95	OPC01	1.14249	0.000999001	0.003996	1.14983	0.712561	1.63112	FDR < 0.05 & abs(Log2FD) > 0.25	Re.Les	Re.Les	T2.Les vs Re.Les	1.14983
96	OPC03	-0.217999	0.000999001	0.003996	-0.218028	-0.301028	-0.13847	n.s.	n.s.	T2.Les	T2.Les vs Re.Les	0.218028
97	OPC05	-0.234972	0.248751	0.374483	-0.231171	-0.897279	0.45218	n.s.	n.s.	T2.Les	T2.Les vs Re.Les	0.231171
98	OPC06.mix	0.191849	0.001998	0.00532801	0.191979	0.0761365	0.310001	n.s.	n.s.	Re.Les	T2.Les vs Re.Les	0.191979
99	OPC07.eae1	-0.57962	0.305694	0.374483	-0.572291	-2.06799	1.02806	n.s.	n.s.	T2.Les	T2.Les vs Re.Les	0.572291
100	OPC08.eae2	Inf	0.327672	0.374483	NA	NA	NA	n.s.	n.s.	Re.Les	T2.Les vs Re.Les	3.32193
101	OPC10.eae4	-Inf	0.437562	0.437562	NA	NA	NA	n.s.	n.s.	T2.Les	T2.Les vs Re.Les	3.32193
102	OPC12.eae6	-0.512506	0.246753	0.374483	-0.5409	-1.90195	0.614785	n.s.	n.s.	T2.Les	T2.Les vs Re.Les	0.5409
103	OPC01	0.0554429	0.344655	0.344655	0.063929	-0.195324	0.326824	n.s.	n.s.	He.Ctrl	Re.Les vs He.Ctrl	0.063929
104	OPC03	0.18898	0.000999001	0.0034965	0.187587	0.118124	0.257951	n.s.	n.s.	He.Ctrl	Re.Les vs He.Ctrl	0.187587
105	OPC05	-0.209237	0.253746	0.318182	-0.215926	-0.740806	0.339545	n.s.	n.s.	Re.Les	Re.Les vs He.Ctrl	0.215926
106	OPC06.mix	-0.271956	0.000999001	0.0034965	-0.269888	-0.351317	-0.181459	FDR < 0.05 & abs(Log2FD) > 0.25	Re.Les	Re.Les	Re.Les vs He.Ctrl	0.269888
107	OPC07.eae1	0.556875	0.257742	0.318182	0.650036	-0.472743	2.13652	n.s.	n.s.	He.Ctrl	Re.Les vs He.Ctrl	0.650036
108	OPC08.eae2	1.0423	0.272727	0.318182	0.965035	-0.694664	2.62726	n.s.	n.s.	He.Ctrl	Re.Les vs He.Ctrl	0.965035
109	OPC12.eae6	-0.739058	0.140859	0.318182	-0.723675	-1.91742	0.485908	n.s.	n.s.	Re.Les	Re.Les vs He.Ctrl	0.723675
176	MIC03.1	-0.376363	0.000999001	0.002997	-0.374714	-0.494078	-0.253362	FDR < 0.05 & abs(Log2FD) > 0.25	He.Ctrl	He.Ctrl	He.Ctrl vs NA.Ctrl	0.374714
177	MIC03.2	0.00665651	0.430569	0.430569	0.00588834	-0.084182	0.0951041	n.s.	n.s.	NA.Ctrl	He.Ctrl vs NA.Ctrl	0.00588834
178	MIC03.3	0.0915344	0.030969	0.0530898	0.0907244	-0.00892948	0.187954	n.s.	n.s.	NA.Ctrl	He.Ctrl vs NA.Ctrl	0.0907244
179	MIC03.4	-0.47023	0.131868	0.158242	-0.491684	-1.3964	0.230461	n.s.	n.s.	He.Ctrl	He.Ctrl vs NA.Ctrl	0.491684
180	MIC04.mix	0.597723	0.000999001	0.002997	0.593328	0.407727	0.769899	FDR < 0.05 & abs(Log2FD) > 0.25	NA.Ctrl	NA.Ctrl	He.Ctrl vs NA.Ctrl	0.593328
181	MIC05.eae1	3.69969	0.010989	0.025974	3.07042	1.11473	4.43666	FDR < 0.05 & abs(Log2FD) > 0.25	NA.Ctrl	NA.Ctrl	He.Ctrl vs NA.Ctrl	3.32193
182	MIC06.eae2	Inf	0.000999001	0.002997	NA	NA	NA	FDR < 0.05 & abs(Log2FD) > 0.25	NA.Ctrl	NA.Ctrl	He.Ctrl vs NA.Ctrl	3.32193
183	MIC07.eae3	2.11473	0.012987	0.025974	2.22126	0.43666	4.28466	FDR < 0.05 & abs(Log2FD) > 0.25	NA.Ctrl	NA.Ctrl	He.Ctrl vs NA.Ctrl	2.22126
184	MIC08.eae4	1.33712	0.0839161	0.125874	1.35717	-0.47023	3.04024	n.s.	n.s.	NA.Ctrl	He.Ctrl vs NA.Ctrl	1.35717
185	MIC11.eae7	Inf	0.291708	0.318227	NA	NA	NA	n.s.	n.s.	NA.Ctrl	He.Ctrl vs NA.Ctrl	3.32193
186	MIC12.eae8	-1.88527	0.000999001	0.002997	-1.92931	-3.01455	-1.10226	FDR < 0.05 & abs(Log2FD) > 0.25	He.Ctrl	He.Ctrl	He.Ctrl vs NA.Ctrl	1.92931
187	MIC13.eae9	-0.47023	0.101898	0.135864	-0.48091	-1.19108	0.159805	n.s.	n.s.	He.Ctrl	He.Ctrl vs NA.Ctrl	0.48091
188	MIC03.1	-1.60669	0.000999001	0.000999001	-1.60835	-1.76647	-1.43879	FDR < 0.05 & abs(Log2FD) > 0.25	NA.Ctrl	NA.Ctrl	NA.Ctrl vs Gd.Les	1.60835
189	MIC03.2	-3.13459	0.000999001	0.000999001	-3.13425	-3.28797	-2.98634	FDR < 0.05 & abs(Log2FD) > 0.25	NA.Ctrl	NA.Ctrl	NA.Ctrl vs Gd.Les	3.13425
190	MIC03.3	-3.183	0.000999001	0.000999001	-3.17938	-3.35447	-3.02268	FDR < 0.05 & abs(Log2FD) > 0.25	NA.Ctrl	NA.Ctrl	NA.Ctrl vs Gd.Les	3.17938
191	MIC03.4	-Inf	0.000999001	0.000999001	NA	NA	NA	FDR < 0.05 & abs(Log2FD) > 0.25	NA.Ctrl	NA.Ctrl	NA.Ctrl vs Gd.Les	3.32193
192	MIC04.mix	-0.484025	0.000999001	0.000999001	-0.485577	-0.65215	-0.326954	FDR < 0.05 & abs(Log2FD) > 0.25	NA.Ctrl	NA.Ctrl	NA.Ctrl vs Gd.Les	0.485577
193	MIC05.eae1	5.97537	0.000999001	0.000999001	6.10411	5.06533	7.59186	FDR < 0.05 & abs(Log2FD) > 0.25	Gd.Les	Gd.Les	NA.Ctrl vs Gd.Les	3.32193
194	MIC06.eae2	5.1079	0.000999001	0.000999001	5.19271	4.32333	6.31844	FDR < 0.05 & abs(Log2FD) > 0.25	Gd.Les	Gd.Les	NA.Ctrl vs Gd.Les	3.32193
195	MIC07.eae3	4.87315	0.000999001	0.000999001	4.9488	4.03041	6.31237	FDR < 0.05 & abs(Log2FD) > 0.25	Gd.Les	Gd.Les	NA.Ctrl vs Gd.Les	3.32193
196	MIC08.eae4	4.0008	0.000999001	0.000999001	4.1267	3.196	5.34787	FDR < 0.05 & abs(Log2FD) > 0.25	Gd.Les	Gd.Les	NA.Ctrl vs Gd.Les	3.32193
197	MIC09.eae5	Inf	0.000999001	0.000999001	NA	NA	NA	FDR < 0.05 & abs(Log2FD) > 0.25	Gd.Les	Gd.Les	NA.Ctrl vs Gd.Les	3.32193
198	MIC10.eae6	Inf	0.000999001	0.000999001	NA	NA	NA	FDR < 0.05 & abs(Log2FD) > 0.25	Gd.Les	Gd.Les	NA.Ctrl vs Gd.Les	3.32193
199	MIC11.eae7	8.08689	0.000999001	0.000999001	7.56729	6.07985	8.15251	FDR < 0.05 & abs(Log2FD) > 0.25	Gd.Les	Gd.Les	NA.Ctrl vs Gd.Les	3.32193
200	MIC12.eae8	2.20983	0.000999001	0.000999001	2.24901	1.49039	3.1899	FDR < 0.05 & abs(Log2FD) > 0.25	Gd.Les	Gd.Les	NA.Ctrl vs Gd.Les	2.24901
201	MIC13.eae9	1.27311	0.000999001	0.000999001	1.27104	0.707279	1.95914	FDR < 0.05 & abs(Log2FD) > 0.25	Gd.Les	Gd.Les	NA.Ctrl vs Gd.Les	1.27104
202	MIC03.1	0.0975552	0.0509491	0.0648442	0.0988976	-0.0191095	0.217873	n.s.	n.s.	T2.Les	Gd.Les vs T2.Les	0.0988976
203	MIC03.2	-0.0660675	0.195804	0.210866	-0.061816	-0.204563	0.0841195	n.s.	n.s.	Gd.Les	Gd.Les vs T2.Les	0.061816
204	MIC03.3	0.213816	0.004995	0.00699301	0.215417	0.0609773	0.381148	n.s.	n.s.	T2.Les	Gd.Les vs T2.Les	0.215417
205	MIC03.4	Inf	0.18981	0.210866	NA	NA	NA	n.s.	n.s.	T2.Les	Gd.Les vs T2.Les	3.32193
206	MIC04.mix	0.14196	0.001998	0.003108	0.142932	0.0477486	0.236827	n.s.	n.s.	T2.Les	Gd.Les vs T2.Les	0.142932
207	MIC05.eae1	-0.885924	0.000999001	0.00174825	-0.886914	-0.968705	-0.800899	FDR < 0.05 & abs(Log2FD) > 0.25	Gd.Les	Gd.Les	Gd.Les vs T2.Les	0.886914
208	MIC06.eae2	-0.724873	0.000999001	0.00174825	-0.726845	-0.809963	-0.644259	FDR < 0.05 & abs(Log2FD) > 0.25	Gd.Les	Gd.Les	Gd.Les vs T2.Les	0.726845
209	MIC07.eae3	-0.024012	0.360639	0.360639	-0.0214331	-0.113625	0.0845945	n.s.	n.s.	Gd.Les	Gd.Les vs T2.Les	0.0214331
210	MIC08.eae4	0.326247	0.000999001	0.00174825	0.32854	0.178565	0.475291	FDR < 0.05 & abs(Log2FD) > 0.25	T2.Les	T2.Les	Gd.Les vs T2.Les	0.32854
211	MIC09.eae5	0.150144	0.000999001	0.00174825	0.150615	0.0783929	0.234283	n.s.	n.s.	T2.Les	Gd.Les vs T2.Les	0.150615
212	MIC10.eae6	0.278606	0.000999001	0.00174825	0.280531	0.197587	0.360887	FDR < 0.05 & abs(Log2FD) > 0.25	T2.Les	T2.Les	Gd.Les vs T2.Les	0.280531
213	MIC11.eae7	0.341484	0.000999001	0.00174825	0.337871	0.248	0.425835	FDR < 0.05 & abs(Log2FD) > 0.25	T2.Les	T2.Les	Gd.Les vs T2.Les	0.337871
214	MIC12.eae8	0.626449	0.000999001	0.00174825	0.628143	0.43305	0.835744	FDR < 0.05 & abs(Log2FD) > 0.25	T2.Les	T2.Les	Gd.Les vs T2.Les	0.628143
215	MIC13.eae9	0.409938	0.000999001	0.00174825	0.420006	0.224038	0.623522	FDR < 0.05 & abs(Log2FD) > 0.25	T2.Les	T2.Les	Gd.Les vs T2.Les	0.420006
216	MIC03.1	1.70327	0.000999001	0.000999001	1.70118	1.62218	1.77947	FDR < 0.05 & abs(Log2FD) > 0.25	T2.Les	T2.Les	T2.Les vs T2.Les	1.70118
217	MIC03.2	3.092	0.000999001	0.000999001	3.09047	3.01065	3.17353	FDR < 0.05 & abs(Log2FD) > 0.25	T2.Les	T2.Les	T2.Les vs T2.Les	3.09047
218	MIC03.3	2.55005	0.000999001	0.000999001	2.55029	2.46044	2.63987	FDR < 0.05 & abs(Log2FD) > 0.25	T2.Les	T2.Les	T2.Les vs T2.Les	2.55029
219	MIC03.4	5.95306	0.000999001	0.000999001	6.04005	5.05638	7.38907	FDR < 0.05 & abs(Log2FD) > 0.25	T2.Les	T2.Les	T2.Les vs T2.Les	3.32193
220	MIC04.mix	0.761776	0.000999001	0.000999001	0.763975	0.684794	0.847513	FDR < 0.05 & abs(Log2FD) > 0.25	T2.Les	T2.Les	T2.Les vs T2.Les	0.763975
221	MIC05.eae1	-5.71848	0.000999001	0.000999001	-5.79315	-7.02253	-4.98026	FDR < 0.05 & abs(Log2FD) > 0.25	T2.Les	T2.Les	T2.Les vs T2.Les	3.32193
222	MIC06.eae2	-6.33399	0.000999001	0.000999001	-6.46971	-7.93668	-5.47293	FDR < 0.05 & abs(Log2FD) > 0.25	T2.Les	T2.Les	T2.Les vs T2.Les	3.32193
223	MIC07.eae3	-2.43378	0.000999001	0.000999001	-2.4366	-2.74644	-2.17339	FDR < 0.05 & abs(Log2FD) > 0.25	T2.Les	T2.Les	T2.Les vs T2.Les	2.4366
224	MIC08.eae4	-3.41294	0.000999001	0.000999001	-3.432	-3.98139	-2.96494	FDR < 0.05 & abs(Log2FD) > 0.25	T2.Les	T2.Les	T2.Les vs T2.Les	3.32193
225	MIC09.eae5	-Inf	0.000999001	0.000999001	NA	NA	NA	FDR < 0.05 & abs(Log2FD) > 0.25	T2.Les	T2.Les	T2.Les vs T2.Les	3.32193
226	MIC10.eae6	-Inf	0.000999001	0.000999001	NA	NA	NA	FDR < 0.05 & abs(Log2FD) > 0.25	T2.Les	T2.Les	T2.Les vs T2.Les	3.32193
227	MIC11.eae7	-Inf	0.000999001	0.000999001	NA	NA	NA	FDR < 0.05 & abs(Log2FD) > 0.25	T2.Les	T2.Les	T2.Les vs T2.Les	3.32193
228	MIC12.eae8	-1.52046	0.000999001	0.000999001	-1.53668	-1.89643	-1.21181	FDR < 0.05 & abs(Log2FD) > 0.25	T2.Les	T2.Les	T2.Les vs T2.Les	1.53668
229	MIC13.eae9	-0.911548	0.000999001	0.000999001	-0.914605	-1.19624	-0.625607	FDR < 0.05 & abs(Log2FD) > 0.25	T2.Les	T2.Les	T2.Les vs T2.Les	0.914605
230	MIC03.1	-0.370683	0.000999001	0.0021978	-0.370381	-0.491067	-0.264259	FDR < 0.05 & abs(Log2FD) > 0.25	T2.Les	T2.Les	T2.Les vs Re.Les	0.370381
231	MIC03.2	0.109278	0.004995	0.00915751	0.108502	0.0357014	0.189858	n.s.	n.s.	Re.Les	T2.Les vs Re.Les	0.108502
232	MIC03.3	0.489811	0.000999001	0.0021978	0.491179	0.405799	0.576344	FDR < 0.05 & abs(Log2FD) > 0.25	Re.Les	Re.Les	T2.Les vs Re.Les	0.491179
233	MIC03.4	-0.0157971	0.528472	0.528472	-0.0140745	-0.539068	0.490418	n.s.	n.s.	T2.Les	T2.Les vs Re.Les	0.0140745
234	MIC04.mix	-0.613387	0.000999001	0.0021978	-0.613143	-0.751099	-0.478573	FDR < 0.05 & abs(Log2FD) > 0.25	T2.Les	T2.Les	T2.Les vs Re.Les	0.613143
235	MIC05.eae1	-2.7003	0.045954	0.0631868	-2.14757	-3.37837	-0.378367	n.s.	n.s.	T2.Les	T2.Les vs Re.Les	2.14757
236	MIC06.eae2	-0.96333	0.336663	0.411477	-0.837219	-2.54829	1.62163	n.s.	n.s.	T2.Les	T2.Les vs Re.Les	0.837219
237	MIC07.eae3	-1.57476	0.000999001	0.0021978	-1.59409	-2.29957	-0.990233	FDR < 0.05 & abs(Log2FD) > 0.25	T2.Les	T2.Les	T2.Les vs Re.Les	1.59409
238	MIC08.eae4	-1.1439	0.012987	0.0204082	-1.22877	-2.42341	-0.271452	FDR < 0.05 & abs(Log2FD) > 0.25	T2.Les	T2.Les	T2.Les vs Re.Les	1.22877
239	MIC12.eae8	0.846699	0.000999001	0.0021978	0.838652	0.377807	1.25223	FDR < 0.05 & abs(Log2FD) > 0.25	Re.Les	Re.Les	T2.Les vs Re.Les	0.838652
240	MIC13.eae9	0.0690918	0.375624	0.413187	0.0531631	-0.390345	0.466396	n.s.	n.s.	Re.Les	T2.Les vs Re.Les	0.0531631
241	MIC03.1	0.552912	0.000999001	0.00274725	0.554387	0.444687	0.671214	FDR < 0.05 & abs(Log2FD) > 0.25	He.Ctrl	He.Ctrl	Re.Les vs He.Ctrl	0.554387
242	MIC03.2	-0.00727928	0.447552	0.492308	-0.00825752	-0.0834234	0.073892	n.s.	n.s.	Re.Les	Re.Les vs He.Ctrl	0.00825752
243	MIC03.3	-0.162208	0.000999001	0.00274725	-0.16161	-0.242522	-0.0752462	n.s.	n.s.	Re.Les	Re.Les vs He.Ctrl	0.16161
244	MIC03.4	-0.18979	0.304695	0.372405	-0.182744	-0.755267	0.424956	n.s.	n.s.	Re.Les	Re.Les vs He.Ctrl	0.182744
245	MIC04.mix	-0.404046	0.000999001	0.00274725	-0.405732	-0.587771	-0.248601	FDR < 0.05 & abs(Log2FD) > 0.25	Re.Les	Re.Les	Re.Les vs He.Ctrl	0.405732
246	MIC05.eae1	-0.370362	0.693307	0.693307	-0.449078	-2.37036	1.2146	n.s.	n.s.	Re.Les	Re.Les vs He.Ctrl	0.449078
247	MIC06.eae2	-Inf	0.20979	0.288462	NA	NA	NA	n.s.	n.s.	Re.Les	Re.Les vs He.Ctrl	3.32193
248	MIC07.eae3	-2.95532	0.000999001	0.00274725	-3.09556	-5.0708	-1.724	FDR < 0.05 & abs(Log2FD) > 0.25	Re.Les	Re.Les	Re.Les vs He.Ctrl	3.09556
249	MIC08.eae4	-1.10733	0.107892	0.169545	-1.1436	-3.0708	0.436993	n.s.	n.s.	Re.Les	Re.Les vs He.Ctrl	1.1436
250	MIC12.eae8	-0.277253	0.0979021	0.169545	-0.272211	-0.671329	0.148181	n.s.	n.s.	Re.Les	Re.Les vs He.Ctrl	0.272211
251	MIC13.eae9	-0.370362	0.0559441	0.123077	-0.371087	-0.855963	0.0913424	n.s.	n.s.	Re.Les	Re.Les vs He.Ctrl	0.371087
252	IMM04.Mo4	-Inf	0.67033	0.67033	NA	NA	NA	n.s.	n.s.	He.Ctrl	He.Ctrl vs NA.Ctrl	3.32193
253	IMM05.Mo5	Inf	0.338661	0.604538	NA	NA	NA	n.s.	n.s.	NA.Ctrl	He.Ctrl vs NA.Ctrl	3.32193
254	IMM06.Mφ1	Inf	0.11988	0.47952	NA	NA	NA	n.s.	n.s.	NA.Ctrl	He.Ctrl vs NA.Ctrl	3.32193
255	IMM07.Mφ2	0.893085	0.572428	0.653892	0.91827	-0.691878	2.47805	n.s.	n.s.	NA.Ctrl	He.Ctrl vs NA.Ctrl	0.91827
256	IMM08.Mφ3	0.893085	0.58042	0.653892	0.859528	-0.691878	2.47805	n.s.	n.s.	NA.Ctrl	He.Ctrl vs NA.Ctrl	0.859528
257	IMM09.Mφ4	-2.49923	0.000999001	0.011988	-2.51085	-3.69188	-1.19438	FDR < 0.05 & abs(Log2FD) > 0.25	He.Ctrl	He.Ctrl	He.Ctrl vs NA.Ctrl	2.51085
258	IMM16.Bact	0.893085	0.576424	0.653892	0.953664	-0.691878	2.47805	n.s.	n.s.	NA.Ctrl	He.Ctrl vs NA.Ctrl	0.953664
259	IMM18.Plasma	Inf	0.333666	0.604538	NA	NA	NA	n.s.	n.s.	NA.Ctrl	He.Ctrl vs NA.Ctrl	3.32193
260	IMM28.CD4Treg	Inf	0.352647	0.604538	NA	NA	NA	n.s.	n.s.	NA.Ctrl	He.Ctrl vs NA.Ctrl	3.32193
261	IMM29.CD4Tm	Inf	0.118881	0.47952	NA	NA	NA	n.s.	n.s.	NA.Ctrl	He.Ctrl vs NA.Ctrl	3.32193
262	IMM30.CD8Tem	Inf	0.345654	0.604538	NA	NA	NA	n.s.	n.s.	NA.Ctrl	He.Ctrl vs NA.Ctrl	3.32193
263	IMM31.CD8Tnk	0.893085	0.599401	0.653892	0.882911	-0.691878	2.47805	n.s.	n.s.	NA.Ctrl	He.Ctrl vs NA.Ctrl	0.882911
264	IMM01.Mo1	Inf	0.345654	0.800771	NA	NA	NA	n.s.	n.s.	Gd.Les	NA.Ctrl vs Gd.Les	3.32193
265	IMM02.Mo2	Inf	0.0899101	0.398173	NA	NA	NA	n.s.	n.s.	Gd.Les	NA.Ctrl vs Gd.Les	3.32193
266	IMM03.Mo3	Inf	0.147852	0.550561	NA	NA	NA	n.s.	n.s.	Gd.Les	NA.Ctrl vs Gd.Les	3.32193
267	IMM04.Mo4	Inf	0.613387	0.974026	NA	NA	NA	n.s.	n.s.	Gd.Les	NA.Ctrl vs Gd.Les	3.32193
268	IMM05.Mo5	0.320438	0.648352	0.974026	-0.13972	-1.35454	0.417414	n.s.	n.s.	Gd.Les	NA.Ctrl vs Gd.Les	0.13972
269	IMM06.Mφ1	-Inf	0.000999001	0.0154845	NA	NA	NA	FDR < 0.05 & abs(Log2FD) > 0.25	NA.Ctrl	NA.Ctrl	NA.Ctrl vs Gd.Les	3.32193
270	IMM07.Mφ2	-0.39838	0.533467	0.972792	-0.890334	-2.16969	-0.276182	n.s.	n.s.	NA.Ctrl	NA.Ctrl vs Gd.Les	0.890334
271	IMM08.Mφ3	-4.14684	0.0629371	0.361305	-4.69337	-6.12773	-3.62077	n.s.	n.s.	NA.Ctrl	NA.Ctrl vs Gd.Les	3.32193
272	IMM09.Mφ4	-7.20574	0.000999001	0.0154845	-7.32609	-9.37566	-5.46877	FDR < 0.05 & abs(Log2FD) > 0.25	NA.Ctrl	NA.Ctrl	NA.Ctrl vs Gd.Les	3.32193
273	IMM10.moDC	Inf	0.410589	0.848551	NA	NA	NA	n.s.	n.s.	Gd.Les	NA.Ctrl vs Gd.Les	3.32193
274	IMM11.DC3	Inf	0.837163	0.974026	NA	NA	NA	n.s.	n.s.	Gd.Les	NA.Ctrl vs Gd.Les	3.32193
275	IMM12.cDC2	Inf	0.933067	0.974026	NA	NA	NA	n.s.	n.s.	Gd.Les	NA.Ctrl vs Gd.Les	3.32193
276	IMM13.cDC1	Inf	0.882118	0.974026	NA	NA	NA	n.s.	n.s.	Gd.Les	NA.Ctrl vs Gd.Les	3.32193
277	IMM14.pDC	Inf	0.929071	0.974026	NA	NA	NA	n.s.	n.s.	Gd.Les	NA.Ctrl vs Gd.Les	3.32193
278	IMM15.Bnai	Inf	0.598402	0.974026	NA	NA	NA	n.s.	n.s.	Gd.Les	NA.Ctrl vs Gd.Les	3.32193
279	IMM16.Bact	-Inf	0.002997	0.030969	NA	NA	NA	FDR < 0.05 & abs(Log2FD) > 0.25	NA.Ctrl	NA.Ctrl	NA.Ctrl vs Gd.Les	3.32193
280	IMM17.prePB	Inf	0.963037	0.974026	NA	NA	NA	n.s.	n.s.	Gd.Les	NA.Ctrl vs Gd.Les	3.32193
281	IMM18.Plasma	-1.87183	0.246753	0.764935	-2.38313	-3.64774	-1.66141	n.s.	n.s.	NA.Ctrl	NA.Ctrl vs Gd.Les	2.38313
282	IMM19.PBcyc	Inf	0.934066	0.974026	NA	NA	NA	n.s.	n.s.	Gd.Les	NA.Ctrl vs Gd.Les	3.32193
283	IMM20.Mo1cyc	Inf	0.441558	0.855519	NA	NA	NA	n.s.	n.s.	Gd.Les	NA.Ctrl vs Gd.Les	3.32193
284	IMM21.Mo2-4cyc	Inf	0.314685	0.800771	NA	NA	NA	n.s.	n.s.	Gd.Les	NA.Ctrl vs Gd.Les	3.32193
285	IMM22.Mo5cyc	Inf	0.361638	0.800771	NA	NA	NA	n.s.	n.s.	Gd.Les	NA.Ctrl vs Gd.Les	3.32193
286	IMM23.Mφcyc	Inf	0.974026	0.974026	NA	NA	NA	n.s.	n.s.	Gd.Les	NA.Ctrl vs Gd.Les	3.32193
287	IMM24.moDCcyc	Inf	0.86014	0.974026	NA	NA	NA	n.s.	n.s.	Gd.Les	NA.Ctrl vs Gd.Les	3.32193
288	IMM25.DCcyc	Inf	0.79021	0.974026	NA	NA	NA	n.s.	n.s.	Gd.Les	NA.Ctrl vs Gd.Les	3.32193
289	IMM26.Tcyc	Inf	0.874126	0.974026	NA	NA	NA	n.s.	n.s.	Gd.Les	NA.Ctrl vs Gd.Les	3.32193
290	IMM27.γδT	Inf	0.964036	0.974026	NA	NA	NA	n.s.	n.s.	Gd.Les	NA.Ctrl vs Gd.Les	3.32193
291	IMM28.CD4Treg	-2.56188	0.15984	0.550561	-3.08008	-4.35011	-2.2829	n.s.	n.s.	NA.Ctrl	NA.Ctrl vs Gd.Les	3.08008
292	IMM29.CD4Tm	-3.7463	0.00699301	0.0541958	-3.66651	-5.09026	-2.48692	n.s.	n.s.	NA.Ctrl	NA.Ctrl vs Gd.Les	3.32193
293	IMM30.CD8Tem	-1.62077	0.286713	0.800771	-2.1117	-3.42438	-1.43095	n.s.	n.s.	NA.Ctrl	NA.Ctrl vs Gd.Les	2.1117
294	IMM31.CD8Tnk	-4.09026	0.0699301	0.361305	-4.61369	-5.98334	-3.70323	n.s.	n.s.	NA.Ctrl	NA.Ctrl vs Gd.Les	3.32193
295	IMM01.Mo1	0.0455582	0.287712	0.318539	0.0505038	-0.0906256	0.19295	n.s.	n.s.	T2.Les	Gd.Les vs T2.Les	0.0505038
296	IMM02.Mo2	-0.0432392	0.170829	0.203681	-0.0429318	-0.125978	0.046232	n.s.	n.s.	Gd.Les	Gd.Les vs T2.Les	0.0429318
297	IMM03.Mo3	0.24122	0.000999001	0.00238223	0.240745	0.140512	0.351499	n.s.	n.s.	T2.Les	Gd.Les vs T2.Les	0.240745
298	IMM04.Mo4	0.637135	0.000999001	0.00238223	0.641544	0.452915	0.844468	FDR < 0.05 & abs(Log2FD) > 0.25	T2.Les	T2.Les	Gd.Les vs T2.Les	0.641544
299	IMM05.Mo5	0.709982	0.000999001	0.00238223	0.709729	0.600567	0.830024	FDR < 0.05 & abs(Log2FD) > 0.25	T2.Les	T2.Les	Gd.Les vs T2.Les	0.709729
300	IMM06.Mφ1	Inf	0.137862	0.170949	NA	NA	NA	n.s.	n.s.	T2.Les	Gd.Les vs T2.Les	3.32193
301	IMM07.Mφ2	0.537002	0.000999001	0.00238223	0.537291	0.375572	0.699615	FDR < 0.05 & abs(Log2FD) > 0.25	T2.Les	T2.Les	Gd.Les vs T2.Les	0.537291
302	IMM08.Mφ3	1.52651	0.000999001	0.00238223	1.56935	1.01871	2.21432	FDR < 0.05 & abs(Log2FD) > 0.25	T2.Les	T2.Les	Gd.Les vs T2.Les	1.56935
303	IMM09.Mφ4	0.892797	0.0919081	0.132322	1.02517	-0.048802	2.59666	n.s.	n.s.	T2.Les	Gd.Les vs T2.Les	1.02517
304	IMM10.moDC	-0.200248	0.011988	0.0232268	-0.198299	-0.350847	-0.0302249	n.s.	n.s.	Gd.Les	Gd.Les vs T2.Les	0.198299
305	IMM11.DC3	-0.224224	0.105894	0.142727	-0.219852	-0.544899	0.110177	n.s.	n.s.	Gd.Les	Gd.Les vs T2.Les	0.219852
306	IMM12.cDC2	-1.14147	0.000999001	0.00238223	-1.1317	-1.64287	-0.568798	FDR < 0.05 & abs(Log2FD) > 0.25	Gd.Les	Gd.Les	Gd.Les vs T2.Les	1.1317
307	IMM13.cDC1	-0.307934	0.0909091	0.132322	-0.280045	-0.683965	0.159712	n.s.	n.s.	Gd.Les	Gd.Les vs T2.Les	0.280045
308	IMM14.pDC	-0.987489	0.000999001	0.00238223	-0.974673	-1.57252	-0.311144	FDR < 0.05 & abs(Log2FD) > 0.25	Gd.Les	Gd.Les	Gd.Les vs T2.Les	0.974673
309	IMM15.Bnai	-1.41843	0.000999001	0.00238223	-1.41975	-1.63266	-1.19633	FDR < 0.05 & abs(Log2FD) > 0.25	Gd.Les	Gd.Les	Gd.Les vs T2.Les	1.41975
310	IMM16.Bact	Inf	0.867133	0.867133	NA	NA	NA	n.s.	n.s.	T2.Les	Gd.Les vs T2.Les	3.32193
311	IMM17.prePB	-0.350059	0.190809	0.219077	-0.323295	-0.996997	0.471023	n.s.	n.s.	Gd.Les	Gd.Les vs T2.Les	0.323295
312	IMM18.Plasma	-0.160398	0.130869	0.169039	-0.160274	-0.416985	0.133228	n.s.	n.s.	Gd.Les	Gd.Les vs T2.Les	0.160274
313	IMM19.PBcyc	-1.1245	0.001998	0.00442415	-1.10137	-1.71791	-0.449434	FDR < 0.05 & abs(Log2FD) > 0.25	Gd.Les	Gd.Les	Gd.Les vs T2.Les	1.10137
314	IMM20.Mo1cyc	-0.681768	0.000999001	0.00238223	-0.678965	-0.850663	-0.489022	FDR < 0.05 & abs(Log2FD) > 0.25	Gd.Les	Gd.Les	Gd.Les vs T2.Les	0.678965
315	IMM21.Mo2-4cyc	-0.860004	0.000999001	0.00238223	-0.857999	-0.995804	-0.724045	FDR < 0.05 & abs(Log2FD) > 0.25	Gd.Les	Gd.Les	Gd.Les vs T2.Les	0.857999
316	IMM22.Mo5cyc	-0.515333	0.000999001	0.00238223	-0.516923	-0.66016	-0.368673	FDR < 0.05 & abs(Log2FD) > 0.25	Gd.Les	Gd.Les	Gd.Les vs T2.Les	0.516923
317	IMM23.Mφcyc	0.135368	0.42957	0.443889	0.190533	-0.572753	1.28335	n.s.	n.s.	T2.Les	Gd.Les vs T2.Les	0.190533
318	IMM24.moDCcyc	-0.771886	0.000999001	0.00238223	-0.755692	-1.12409	-0.37022	FDR < 0.05 & abs(Log2FD) > 0.25	Gd.Les	Gd.Les	Gd.Les vs T2.Les	0.755692
319	IMM25.DCcyc	-0.875079	0.000999001	0.00238223	-0.86882	-1.18662	-0.539193	FDR < 0.05 & abs(Log2FD) > 0.25	Gd.Les	Gd.Les	Gd.Les vs T2.Les	0.86882
320	IMM26.Tcyc	-0.266401	0.0939061	0.132322	-0.264719	-0.622646	0.127764	n.s.	n.s.	Gd.Les	Gd.Les vs T2.Les	0.264719
321	IMM27.γδT	0.779224	0.022977	0.0418993	0.840606	0.162971	1.72953	FDR < 0.05 & abs(Log2FD) > 0.25	T2.Les	T2.Les	Gd.Les vs T2.Les	0.840606
322	IMM28.CD4Treg	-0.260561	0.0769231	0.125506	-0.249038	-0.596185	0.102636	n.s.	n.s.	Gd.Les	Gd.Les vs T2.Les	0.249038
323	IMM29.CD4Tm	0.314286	0.0529471	0.0911866	0.324713	-0.0175655	0.699316	n.s.	n.s.	T2.Les	Gd.Les vs T2.Les	0.324713
324	IMM30.CD8Tem	0.0422583	0.38961	0.41648	0.0457245	-0.208072	0.298011	n.s.	n.s.	T2.Les	Gd.Les vs T2.Les	0.0457245
325	IMM31.CD8Tnk	0.787444	0.003996	0.00825841	0.810367	0.277857	1.43547	FDR < 0.05 & abs(Log2FD) > 0.25	T2.Les	T2.Les	Gd.Les vs T2.Les	0.810367
326	IMM01.Mo1	-Inf	0.000999001	0.00193556	NA	NA	NA	FDR < 0.05 & abs(Log2FD) > 0.25	T2.Les	T2.Les	T2.Les vs T2.Les	3.32193
327	IMM02.Mo2	-Inf	0.000999001	0.00193556	NA	NA	NA	FDR < 0.05 & abs(Log2FD) > 0.25	T2.Les	T2.Les	T2.Les vs T2.Les	3.32193
328	IMM03.Mo3	-5.22888	0.000999001	0.00193556	-4.70656	-5.25506	-3.44109	FDR < 0.05 & abs(Log2FD) > 0.25	T2.Les	T2.Les	T2.Les vs T2.Les	3.32193
329	IMM04.Mo4	-2.16231	0.002997	0.00516151	-2.28942	-3.77616	-0.940867	FDR < 0.05 & abs(Log2FD) > 0.25	T2.Les	T2.Les	T2.Les vs T2.Les	2.28942
330	IMM05.Mo5	-Inf	0.000999001	0.00193556	NA	NA	NA	FDR < 0.05 & abs(Log2FD) > 0.25	T2.Les	T2.Les	T2.Les vs T2.Les	3.32193
331	IMM06.Mφ1	8.36449	0.000999001	0.00193556	8.38466	7.44754	9.45688	FDR < 0.05 & abs(Log2FD) > 0.25	T2.Les	T2.Les	T2.Les vs T2.Les	3.32193
332	IMM07.Mφ2	0.168163	0.332667	0.396642	0.125668	-0.574179	0.653717	n.s.	n.s.	T2.Les	T2.Les vs T2.Les	0.125668
333	IMM08.Mφ3	1.92712	0.000999001	0.00193556	1.84556	0.792605	2.62301	FDR < 0.05 & abs(Log2FD) > 0.25	T2.Les	T2.Les	T2.Les vs T2.Les	1.84556
334	IMM09.Mφ4	4.61972	0.000999001	0.00193556	4.58162	3.44214	5.46693	FDR < 0.05 & abs(Log2FD) > 0.25	T2.Les	T2.Les	T2.Les vs T2.Les	3.32193
335	IMM10.moDC	-Inf	0.000999001	0.00193556	NA	NA	NA	FDR < 0.05 & abs(Log2FD) > 0.25	T2.Les	T2.Les	T2.Les vs T2.Les	3.32193
336	IMM11.DC3	0.143456	0.5005	0.554124	0.0632857	-1.50053	1.35667	n.s.	n.s.	T2.Les	T2.Les vs T2.Les	0.0632857
337	IMM12.cDC2	0.609598	0.471528	0.541385	1.12569	0.380488	2.47631	n.s.	n.s.	T2.Les	T2.Les vs T2.Les	1.12569
338	IMM13.cDC1	-Inf	0.153846	0.216783	NA	NA	NA	n.s.	n.s.	T2.Les	T2.Les vs T2.Les	3.32193
339	IMM14.pDC	2.81818	0.001998	0.00364342	2.65896	0.740182	3.90065	FDR < 0.05 & abs(Log2FD) > 0.25	T2.Les	T2.Les	T2.Les vs T2.Les	2.65896
340	IMM15.Bnai	3.02464	0.000999001	0.00193556	2.98121	2.35325	3.48693	FDR < 0.05 & abs(Log2FD) > 0.25	T2.Les	T2.Les	T2.Les vs T2.Les	2.98121
341	IMM16.Bact	11.3975	0.000999001	0.00193556	10.8257	9.31004	11.9539	FDR < 0.05 & abs(Log2FD) > 0.25	T2.Les	T2.Les	T2.Les vs T2.Les	3.32193
342	IMM17.prePB	2.98811	0.000999001	0.00193556	2.82772	0.637612	4.06338	FDR < 0.05 & abs(Log2FD) > 0.25	T2.Les	T2.Les	T2.Les vs T2.Les	2.82772
343	IMM18.Plasma	4.23714	0.000999001	0.00193556	4.23654	3.95349	4.49417	FDR < 0.05 & abs(Log2FD) > 0.25	T2.Les	T2.Les	T2.Les vs T2.Les	3.32193
344	IMM19.PBcyc	-Inf	0.623377	0.629371	NA	NA	NA	n.s.	n.s.	T2.Les	T2.Les vs T2.Les	3.32193
345	IMM20.Mo1cyc	-Inf	0.000999001	0.00193556	NA	NA	NA	FDR < 0.05 & abs(Log2FD) > 0.25	T2.Les	T2.Les	T2.Les vs T2.Les	3.32193
346	IMM21.Mo2-4cyc	-Inf	0.000999001	0.00193556	NA	NA	NA	FDR < 0.05 & abs(Log2FD) > 0.25	T2.Les	T2.Les	T2.Les vs T2.Les	3.32193
347	IMM22.Mo5cyc	-Inf	0.000999001	0.00193556	NA	NA	NA	FDR < 0.05 & abs(Log2FD) > 0.25	T2.Les	T2.Les	T2.Les vs T2.Les	3.32193
348	IMM23.Mφcyc	-Inf	0.537463	0.574529	NA	NA	NA	n.s.	n.s.	T2.Les	T2.Les vs T2.Les	3.32193
349	IMM24.moDCcyc	-Inf	0.180819	0.243713	NA	NA	NA	n.s.	n.s.	T2.Les	T2.Les vs T2.Les	3.32193
350	IMM25.DCcyc	-Inf	0.113886	0.168118	NA	NA	NA	n.s.	n.s.	T2.Les	T2.Les vs T2.Les	3.32193
351	IMM26.Tcyc	-0.161637	0.629371	0.629371	-0.18869	-1.26455	1.2099	n.s.	n.s.	T2.Les	T2.Les vs T2.Les	0.18869
352	IMM27.γδT	0.858827	0.304695	0.377822	0.879869	-0.259818	2.35841	n.s.	n.s.	T2.Les	T2.Les vs T2.Les	0.879869
353	IMM28.CD4Treg	-1.33021	0.267732	0.345821	-0.792656	-1.44151	0.639411	n.s.	n.s.	T2.Les	T2.Les vs T2.Les	0.792656
354	IMM29.CD4Tm	0.864333	0.10989	0.168118	0.731551	-0.780075	1.77287	n.s.	n.s.	T2.Les	T2.Les vs T2.Les	0.731551
355	IMM30.CD8Tem	1.01083	0.022977	0.0374888	0.959956	-0.0681119	1.69091	FDR < 0.05 & abs(Log2FD) > 0.25	T2.Les	T2.Les	T2.Les vs T2.Les	0.959956
356	IMM31.CD8Tnk	2.6096	0.000999001	0.00193556	2.52245	1.45667	3.28189	FDR < 0.05 & abs(Log2FD) > 0.25	T2.Les	T2.Les	T2.Les vs T2.Les	2.52245
357	IMM03.Mo3	-Inf	0.827173	0.827173	NA	NA	NA	n.s.	n.s.	T2.Les	T2.Les vs Re.Les	3.32193
358	IMM04.Mo4	-Inf	0.565435	0.781781	NA	NA	NA	n.s.	n.s.	T2.Les	T2.Les vs Re.Les	3.32193
359	IMM06.Mφ1	-0.0428131	0.59041	0.781781	-0.162107	-1.73454	0.925478	n.s.	n.s.	T2.Les	T2.Les vs Re.Les	0.162107
360	IMM07.Mφ2	0.252643	0.404595	0.768731	0.146693	-1.51674	1.28001	n.s.	n.s.	Re.Les	T2.Les vs Re.Les	0.146693
361	IMM08.Mφ3	-Inf	0.103896	0.394805	NA	NA	NA	n.s.	n.s.	T2.Les	T2.Les vs Re.Les	3.32193
362	IMM09.Mφ4	2.47504	0.000999001	0.018981	2.49126	1.34819	3.71207	FDR < 0.05 & abs(Log2FD) > 0.25	Re.Les	Re.Les	T2.Les vs Re.Les	2.49126
363	IMM11.DC3	-Inf	0.557443	0.781781	NA	NA	NA	n.s.	n.s.	T2.Les	T2.Les vs Re.Les	3.32193
364	IMM12.cDC2	-Inf	0.802198	0.827173	NA	NA	NA	n.s.	n.s.	T2.Les	T2.Les vs Re.Les	3.32193
365	IMM14.pDC	-Inf	0.452547	0.781673	NA	NA	NA	n.s.	n.s.	T2.Les	T2.Les vs Re.Les	3.32193
366	IMM15.Bnai	-1.09528	0.130869	0.414419	-1.16285	-2.87289	0.201112	n.s.	n.s.	T2.Les	T2.Les vs Re.Les	1.16285
367	IMM16.Bact	1.49908	0.00599401	0.0569431	1.50121	0.426278	2.57457	n.s.	n.s.	Re.Les	T2.Les vs Re.Les	1.50121
368	IMM17.prePB	-Inf	0.361638	0.768731	NA	NA	NA	n.s.	n.s.	T2.Les	T2.Les vs Re.Les	3.32193
369	IMM18.Plasma	-0.142977	0.370629	0.768731	-0.173951	-0.887962	0.426783	n.s.	n.s.	T2.Les	T2.Les vs Re.Les	0.173951
370	IMM26.Tcyc	-Inf	0.649351	0.781781	NA	NA	NA	n.s.	n.s.	T2.Les	T2.Les vs Re.Les	3.32193
371	IMM27.γδT	-Inf	0.658342	0.781781	NA	NA	NA	n.s.	n.s.	T2.Les	T2.Les vs Re.Les	3.32193
372	IMM28.CD4Treg	-Inf	0.806194	0.827173	NA	NA	NA	n.s.	n.s.	T2.Les	T2.Les vs Re.Les	3.32193
373	IMM29.CD4Tm	-Inf	0.305694	0.768731	NA	NA	NA	n.s.	n.s.	T2.Les	T2.Les vs Re.Les	3.32193
374	IMM30.CD8Tem	-Inf	0.0749251	0.394805	NA	NA	NA	n.s.	n.s.	T2.Les	T2.Les vs Re.Les	3.32193
375	IMM31.CD8Tnk	-Inf	0.0889111	0.394805	NA	NA	NA	n.s.	n.s.	T2.Les	T2.Les vs Re.Les	3.32193
376	IMM04.Mo4	Inf	0.328671	0.331668	NA	NA	NA	n.s.	n.s.	He.Ctrl	Re.Les vs He.Ctrl	3.32193
377	IMM06.Mφ1	-Inf	0.0999001	0.224775	NA	NA	NA	n.s.	n.s.	Re.Les	Re.Les vs He.Ctrl	3.32193
378	IMM07.Mφ2	-1.45251	0.263736	0.331668	-0.879808	-2.18948	1.13245	n.s.	n.s.	Re.Les	Re.Les vs He.Ctrl	0.879808
379	IMM08.Mφ3	Inf	0.30969	0.331668	NA	NA	NA	n.s.	n.s.	He.Ctrl	Re.Les vs He.Ctrl	3.32193
380	IMM09.Mφ4	1.71741	0.000999001	0.00899101	1.74753	1.05835	2.52477	FDR < 0.05 & abs(Log2FD) > 0.25	He.Ctrl	He.Ctrl	Re.Les vs He.Ctrl	1.74753
381	IMM15.Bnai	-Inf	0.331668	0.331668	NA	NA	NA	n.s.	n.s.	Re.Les	Re.Les vs He.Ctrl	3.32193
382	IMM16.Bact	-2.32698	0.0619381	0.185814	-1.73553	-2.86755	-0.0899421	n.s.	n.s.	Re.Les	Re.Les vs He.Ctrl	1.73553
383	IMM18.Plasma	-Inf	0.001998	0.00899101	NA	NA	NA	FDR < 0.05 & abs(Log2FD) > 0.25	Re.Les	Re.Les	Re.Les vs He.Ctrl	3.32193
384	IMM31.CD8Tnk	Inf	0.291708	0.331668	NA	NA	NA	n.s.	n.s.	He.Ctrl	Re.Les vs He.Ctrl	3.32193

## Sheet: FigS5B - FigS5B_ME.over.SBstain
FigS5B_ME.over.SBstain.MS2
	ME_14	ME_2	ME_6	ME_1	ME_3	ME_4	ME_7	ME_21	ME_15	ME_17	ME_18	ME_12	ME_11	ME_20	ME_16	ME_0	ME_5	ME_27	ME_26	ME_23	ME_9	ME_10	ME_8	ME_13	ME_19	ME_24	ME_25	ME_22
SB-_EAE.immWM	7	12	0	0	14	4	0	26	43	391	737	683	227	292	104	129	46	0	30	87	431	993	1917	1454	882	94	3	98
SB-_NA	900	3882	3181	4272	3237	3398	3031	596	1459	795	73	396	385	237	489	1014	534	25	40	116	211	166	72	35	20	176	158	475
SB+_EAE.immWM	2	1	0	0	4	0	0	1	5	34	308	332	224	94	105	54	4	0	1	13	910	821	826	394	107	33	0	12
SB+_NA	980	385	58	40	279	43	24	22	73	21	26	545	1180	108	795	3446	2805	50	12	285	899	418	67	6	2	64	6	25
	ME_14	ME_2	ME_6	ME_1	ME_3	ME_4	ME_7	ME_21	ME_15	ME_17	ME_18	ME_12	ME_11	ME_20	ME_16	ME_0	ME_5	ME_27	ME_26	ME_23	ME_9	ME_10	ME_8	ME_13	ME_19	ME_24	ME_25	ME_22
He.Control	654	1082	846	1086	773	869	745	13	236	140	55	216	224	68	254	939	705	0	1	4	111	111	78	23	6	38	25	125
NA.Control	514	613	781	941	700	683	655	24	133	127	17	218	406	70	267	984	495	66	1	46	116	66	78	71	20	27	12	95
T2.Lesion	721	2585	1612	2285	2061	1893	1655	608	1211	974	1072	1522	1386	593	972	2720	2189	9	81	451	2224	2221	2726	1795	985	302	130	390

[truncated: 14 more sheets: FigS5C - FigS5C_ME.proTest.data, FigS8B - FigS8B_BayeL1L2.over.c, FigS9 - FigS9_L2.nuclei.no, FigS10 - FigS10_NucleiNooverCon, FigS11 - FigS11A_nuclei.count, TableS1 - TableS1, TableS2 - TableS2, TableS3 - TableS3, TableS4 - TableS4, TableS5 - TableS5 ModuleScore_d, TableS6 - TableS6 L2 sub-cluste, TableS7 - TableS7 Nuclei number, TableS8 - TableS8 Gene module l, TableS9 - TableS9 Gene name con]
